# Supplementary material for: Design, Synthesis, and Computational Insights into PKMYT1 Inhibitors for the Treatment of Breast Cancer
Source: Biomedicines. 2025 Aug 29;13(9):2116. doi: 10.3390/biomedicines13092116 (PMC12467068; doi:10.3390/biomedicines13092116)
Supplement: Supplementary file 1 [file biomedicines-13-02116-s001.zip]

Archive with 1 entries (1 files):
- biomedicines-3799234-supplementary.pdf
